# Supplementary material for: First Molecular Evidence of Babesia caballi and Theileria equi in Imported Donkeys from Kyrgyzstan
Source: Pathogens. 2024 Aug 23;13(9):713. doi: 10.3390/pathogens13090713 (PMC11434632; doi:10.3390/pathogens13090713)
Supplement: Supplementary file 1 [file pathogens-13-00713-s001.zip]

Archive with 1 entries (1 files):
- pathogens-3129411-supplementary.pdf
